# Supplementary material for: HIV-1 Superinfection Occurs Less Frequently Than Initial Infection in a Cohort of High-Risk Kenyan Women
Source: PLoS Pathog. 2013 Aug 29;9(8):e1003593. doi: 10.1371/journal.ppat.1003593 (PMC3757054; doi:10.1371/journal.ppat.1003593)
Supplement: Table S2 — Characteristics of all 21 cases of superinfection. (XLSX) [file ppat.1003593.s005.xlsx]

## Sheet: Sheet1
Cases identified using NGS
ID	Window SI [midpoint] (dpi)	Initial subtype			SI subtype			Detection of recombinants
		gag	pol	env	gag	pol	env
QB210	17-163 [90]	A	D	D	C†	C†	D	Yes
QC369	29-143 [86]	A	A	A	A	A	A	No
QD149	996-1086 [1041]	A	A	A	-	-	A	Yes^
QD151	241-801 [521]	A	A	A	A	A	A	Yes
QD696	49-174 [112]	A	A	A	-	A	A	Yes^
QF441	255-444 [350]	A	A	A	D†	D†	A	Yes
QF564	17-1270 [644]	A	A	A	D†	D†	A	Yes
QG262	59-144 [81]	A	A	A	A	A	A	Yes
QG284	155-260 [208]	A	A	A	A	A	A	Yes
Cases previously identified
QA013	264-385 [325]	ND	ND	D	ND	ND	A†	No*
QA252	1046-1487 [1267]	D	ND	D	A†	ND	-	Yes^
QA413	714-1007 [861]	A	ND	A	-	ND	A	Yes^
QB008	303.5-591.5 [448]	ND	ND	C	ND	ND	C'/A†	No*
QB045	1680-2048 [1864]	D/A	ND	A	A	ND	A	Yes
QB609	101-485 [293]	ND	ND	D	ND	ND	A	No*
QB685	303-1453 [878]	A	ND	A	A	ND	-	Yes^
QB726	749-1031 [890]	D	ND	A	A†	ND	A	Yes
QB850	52-73 [63]	A	ND	A	-	ND	D†	Yes^
QC858	341-440 [391]	A	ND	D	A	ND	-	Yes^
QC885	58-152 [105]	C	ND	A	A†	ND	-	Yes^
QD022	1832-1957 [1895]	A	ND	A	-	ND	C†	Yes^
Proportion subtype A (%)		76.4706	88.8889	71.4286	61.5385	62.5	76.4706
Proportion subtype D (%)		11.7647	11.1111	23.8095	15.3846	25	5.88235
Proportion subtype C (%)		5.88235	0	4.7619	7.69231	12.5	5.88235
Proportion intrasubtype superinfections (%)					53.8462	62.5	70.5882
ND not determined.
- Superinfecting variant not detected.
† Intersubtype superinfection.
^ Based on lack of detection of superinfecting variant at any time in one or more genes.
* Based on only one genome region analyzed.
' Portion of recombinant superinfecting virus is phylogenetically distinct from the initial virus of the same subtype.
